# Supplementary material for: A Tale of Four Danish Cities: Legionella pneumophila Diversity in Domestic Hot Water and Spatial Variations in Disease Incidence
Source: Int J Environ Res Public Health. 2022 Feb 22;19(5):2530. doi: 10.3390/ijerph19052530 (PMC8909801; doi:10.3390/ijerph19052530)
Supplement: Supplementary file 1 [file ijerph-19-02530-s001.zip]

Archive with 1 entries (1 files):
- ijerph-1588731-supplementary.pdf
